# Supplementary material for: Systemic Metabolic and Volumetric Assessment via Whole-Body [18F]FDG-PET/CT: Pancreas Size Predicts Cachexia in Head and Neck Squamous Cell Carcinoma
Source: Cancers (Basel). 2024 Sep 30;16(19):3352. doi: 10.3390/cancers16193352 (PMC11475137; doi:10.3390/cancers16193352)
Supplement: Supplementary file 1 [file cancers-16-03352-s001.zip]

Archive with 1 entries (1 files):
- cancers-3216636-supplementary.pdf
